# Supplementary material for: Histological evaluation of the regenerative potential of a novel photocrosslinkable gelatin-treated dentin matrix hydrogel in direct pulp capping: an animal study
Source: BMC Oral Health. 2024 Jan 19;24:114. doi: 10.1186/s12903-024-03868-9 (PMC10799547; doi:10.1186/s12903-024-03868-9)
Supplement: Supplementary file 1 — Supplementary Material 1 [file 12903_2024_3868_MOESM1_ESM.xlsx]

## Sheet: Sheet1
				The histological and histomorphometric data
		Column1	LCG	LCG-TDM	TheraCal	MTA
			2 weeks (n=8) 2 months (n=8)	2 weeks (n=8) 2 months (n=8)	2 weeks (n=8) 2 months (n=8)	2 weeks (n=8) 2 months (n=8)
		Reparative tissue formation
		Score 1	0 0	0 8	0 0	0 7
		Score 2	0 0	0 0	0 5	0 1
		Score 3	0 0	6 0	0 3	4 0
		Score 4	8 8	2 0	8 0	4 0
		Thickness of dentinal bridge
		Score 1	0 0	0 8	0 0	0 1
		Score 2	0 0	0 0	0 3	0 7
		Score 3	0 0	6 0	0 5	4 0
		Score 4	8 8	2 0	8 0	4 0
		Inflammatory cell response
		Score 1	6 0	7 8	1 1	6 8
		Score 2	2 0	1 0	2 3	2 0
		Score 3	0 0	0 0	5 4	0 0
		Score 4	0 8	0 0	0 0	0 0
		Pulp tissue organization
		Score 1	6 0	7 8	1 2	7 7
		Score 2	2 0	1 0	3 5	1 1
		Score 3	0 0	0 0	4 1	0 0
		Score 4	0 8	0 0	0 0	0 0
